# Supplementary material for: A competing risk survival analysis of the impacts of team formation on goals in professional football
Source: Front Sports Act Living. 2024 Jun 13;6:1323930. doi: 10.3389/fspor.2024.1323930 (PMC11208451; doi:10.3389/fspor.2024.1323930)
Supplement: Supplementary file 1 [file Presentation1.zip › sup.tex]

\documentclass[utf8]{frontiersSCNS} % for Science, Engineering and Humanities and Social Sciences articles
%\documentclass[utf8]{frontiersHLTH} % for Health articles
%\documentclass[utf8]{frontiersFPHY} % for Physics and Applied Mathematics and Statistics articles

%\setcitestyle{square} % for Physics and Applied Mathematics and Statistics articles
\usepackage{url,hyperref,lineno,microtype,subcaption}
\usepackage[onehalfspacing]{setspace}
\usepackage{soul}
\usepackage{graphicx}
\linenumbers


% Leave a blank line between paragraphs instead of using \\


\def\keyFont{\fontsize{8}{11}\helveticabold }
\def\firstAuthorLast{Sebastian Le Coz {et~al.}} %use et al only if is more than 1 author
\def\Authors{Sebastian Le Coz\,$^{1,*}$, Loic Iapteff\,$^{1}$, Maxime Rioland\,$^{1}$, Titouan Houde\,$^{1,2}$,Christopher Carling$^{3}$ and Frank Imbach\,$^{1,4,*}$}
% Affiliations should be keyed to the author's name with superscript numbers and be listed as follows: Laboratory, Institute, Department, Organization, City, State abbreviation (USA, Canada, Australia), and Country (without detailed address information such as city zip codes or street names).
% If one of the authors has a change of address, list the new address below the correspondence details using a superscript symbol and use the same symbol to indicate the author in the author list.
\def\Address{$^{1}$Seenovate, Montpellier, 34000, France \\
	$^{2}$Université de Lyon, Lyon2, Bron 69676, France \\
	$^{3}$Laboratoire Sport, Expertise and Performance INSEP, Paris, 75012, France\\
	$^{4}$DMeM, Univ Montpellier, INRAe, Montpellier, 34000, France }
% The Corresponding Author should be marked with an asterisk
% Provide the exact contact address (this time including street name and city zip code) and email of the corresponding author
\def\corrAuthor{Frank Imbach}

\def\corrEmail{frank.imbach@umontpellier.fr}


\begin{document}
	\onecolumn

\input{appendix.tex}
\end{document}
