# Supplementary material for: A competing risk survival analysis of the impacts of team formation on goals in professional football
Source: Front Sports Act Living. 2024 Jun 13;6:1323930. doi: 10.3389/fspor.2024.1323930 (PMC11208451; doi:10.3389/fspor.2024.1323930)
Supplement: Supplementary file 2 [file Presentation2.zip]

Archive with 3 entries (3 files):
- appendix.tex
- sup.pdf
- sup.tex
