# Supplementary material for: A competing risk survival analysis of the impacts of team formation on goals in professional football
Source: Front Sports Act Living. 2024 Jun 13;6:1323930. doi: 10.3389/fspor.2024.1323930 (PMC11208451; doi:10.3389/fspor.2024.1323930)
Supplement: Supplementary file 2 [file Presentation2.zip › appendix.tex]

\setcounter{page}{1}

\setcounter{table}{0}

\section{Supplementary Data} \label{append}


\subsection{Pre-processing pseudo-code} \label{append::pseudocode}

\small{
\begin{algorithmic}
\State $New~data$ = empty matrix
\For{$Competition$ in $Data$}
    \For{$Match$ in $Competition$}
        \For{$Event$ in $Match$}
            \State Filter $Events$ to keep lines with $red~cards$, $last~event~in~period$, $formation~changes$, and $goals$.
            \State Delete $Events$ that occur after $red~cards$.
            \State Create $EventFineandGray$ with $red~cards$, $last~event~in~period$, $formation~changes$, and $goals$.
            \State Create $TimeFineandGray$ with $Event$.
            \State Create Feature $Minutes$ with $Event$.
            \State Get Feature $FormationteamA$ from $Event$.
            \State Get Feature $FormationteamB$ from $Event$.
            \State Modify Features $FormationteamB$ and $FormationteamA$ using a correspondence table.
            \State One hot encode Features $FormationteamB$ and $FormationteamA$
            \State Get Feature $period$ from $Event$.
            \State Create Feature $Home~or~away$ from $Event$, $Competition$, and $Match$.
            \State Create Feature $Number~of~Goals$ from $Event$.
            \State Create Feature $Goal~difference$ from $Event$.
            \State Perform Data Augmentation by inverting $FormationteamA$ and $FormationteamB$.
            \State Modify $Home~or~away$, $Goal~difference$, and $EventFineandGray$ accordingly.
            \State $data$ = All Features and Fine and gray features
            \State $New~data$ = $New~data$ bind rows with $data$
        \EndFor
    \EndFor
\EndFor

\State $Result$ = Fine and Gray($One hot Formation$)
\State check $Proportionality$ of $Result$

\end{algorithmic}
}


\pagebreak

\subsection{Tables}


\begin{table}[ht]
\centering
\begin{tabular}{r|rrrrrrrr}
  \hline
 Formation & 343 & 352 & 4231 & 433 & 442 & 451 & 532 & 541 \\ 
  \hline
343 &  68 &  57 & 137 & 155 &  82 &  27 &   0 &   1 \\ 
  352 &  57 &  74 & 169 & 177 & 181 &  62 &   0 &   5 \\ 
  4231 & 137 & 169 & 672 & 643 & 531 & 257 &   0 &   8 \\ 
  433 & 155 & 177 & 643 & 342 & 473 & 184 &   5 &  10 \\ 
  442 &  82 & 181 & 531 & 473 & 460 & 159 &   5 &   3 \\ 
  451 &  27 &  62 & 257 & 184 & 159 &  78 &   1 &   2 \\ 
  532 &   0 &   0 &   0 &   5 &   5 &   1 &   0 &   0 \\ 
  541 &   1 &   5 &   8 &  10 &   3 &   2 &   0 &   0 \\ 
   \hline
  Total & 527 & 725 & 2417 & 1989 & 1894 & 770 &  11 &  29 \\ 
   \hline
\end{tabular}
\caption{ The Occurrence table of each formation }\label{occ_table}
\end{table}


\begin{table}[ht]
	\centering
	\begin{tabular}{lrrrrrlrrrrr}
		\hline
		$F_i$ & Press\_rec\_i & xg\_i & var\_xg\_i & pass\_i & shots\_i & $F_j$ & Press\_rec\_j & xg\_j & var\_xg\_j & pass\_j & shots\_j \\ 
		\hline
		451 & 152.22 & 0.10 & 0.02 & 423.39 & 9.56 & 451 & 152.22 & 0.10 & 0.02 & 423.39 & 9.56 \\ 
		451 & 164.37 & 0.10 & 0.02 & 520.88 & 9.68 & 343 & 140.07 & 0.09 & 0.02 & 396.29 & 6.55 \\ 
		451 & 132.26 & 0.10 & 0.02 & 342.64 & 7.62 & 433 & 160.40 & 0.09 & 0.02 & 526.09 & 10.17 \\ 
		451 & 144.10 & 0.10 & 0.02 & 395.08 & 9.68 & 442 & 149.35 & 0.11 & 0.02 & 438.48 & 9.98 \\ 
		451 & 140.69 & 0.09 & 0.02 & 362.85 & 8.77 & 4231 & 158.63 & 0.11 & 0.02 & 461.27 & 10.56 \\ 
		451 & 155.28 & 0.10 & 0.02 & 439.49 & 12.45 & 352 & 147.96 & 0.09 & 0.02 & 418.82 & 10.08 \\ 
		451 & 77.16 & 0.10 & 0.02 & 161.33 & 0.00 & 541 & 140.29 & 0.09 & 0.02 & 315.65 & 14.03 \\ 
		451 & 190.35 & 0.10 & 0.02 & 403.08 & 33.59 & 532 & 190.35 & 0.09 & 0.02 & 347.10 & 0.00 \\ 
		343 & 139.97 & 0.11 & 0.02 & 452.61 & 8.85 & 343 & 139.97 & 0.11 & 0.02 & 452.61 & 8.85 \\ 
		343 & 123.64 & 0.10 & 0.02 & 363.61 & 7.50 & 433 & 154.74 & 0.10 & 0.02 & 518.04 & 11.64 \\ 
		343 & 134.69 & 0.12 & 0.03 & 383.37 & 9.51 & 442 & 146.46 & 0.11 & 0.02 & 428.10 & 12.01 \\ 
		343 & 125.57 & 0.11 & 0.03 & 325.25 & 7.42 & 4231 & 159.56 & 0.11 & 0.02 & 494.94 & 12.49 \\ 
		343 & 143.31 & 0.11 & 0.03 & 416.43 & 8.95 & 352 & 155.77 & 0.10 & 0.02 & 459.66 & 11.04 \\ 
		343 & 295.21 & 0.12 & 0.03 & 423.56 & 38.51 & 541 & 115.52 & 0.10 & 0.02 & 128.35 & 0.00 \\ 
		
		433 & 156.01 & 0.10 & 0.02 & 434.18 & 9.67 & 433 & 156.01 & 0.10 & 0.02 & 434.18 & 9.67 \\ 
		433 & 156.95 & 0.10 & 0.02 & 449.71 & 11.32 & 442 & 140.62 & 0.10 & 0.02 & 373.02 & 9.19 \\ 
		433 & 158.40 & 0.11 & 0.02 & 436.46 & 9.94 & 4231 & 148.19 & 0.10 & 0.02 & 398.39 & 9.11 \\ 
		433 & 158.26 & 0.10 & 0.02 & 463.39 & 10.22 & 352 & 151.48 & 0.09 & 0.02 & 393.43 & 8.57 \\ 
		433 & 220.46 & 0.10 & 0.02 & 367.94 & 6.61 & 541 & 64.91 & 0.10 & 0.02 & 273.26 & 3.67 \\ 
		433 & 208.23 & 0.10 & 0.02 & 360.25 & 17.88 & 532 & 124.83 & 0.10 & 0.02 & 309.42 & 7.80 \\ 
		442 & 148.75 & 0.10 & 0.02 & 398.52 & 10.00 & 442 & 148.75 & 0.10 & 0.02 & 398.52 & 10.00 \\ 
		442 & 143.88 & 0.10 & 0.02 & 380.08 & 9.33 & 4231 & 155.55 & 0.11 & 0.02 & 422.42 & 9.89 \\ 
		442 & 148.19 & 0.10 & 0.03 & 418.42 & 10.22 & 352 & 139.12 & 0.10 & 0.03 & 389.87 & 9.83 \\ 
		442 & 199.41 & 0.10 & 0.02 & 662.82 & 16.85 & 541 & 109.53 & 0.10 & 0.02 & 219.07 & 2.81 \\ 
		442 & 133.54 & 0.10 & 0.02 & 363.80 & 13.58 & 532 & 177.81 & 0.10 & 0.02 & 297.56 & 5.77 \\ 
		4231 & 154.21 & 0.10 & 0.02 & 397.88 & 9.53 & 4231 & 154.21 & 0.10 & 0.02 & 397.88 & 9.53 \\ 
		4231 & 147.42 & 0.10 & 0.02 & 445.35 & 10.68 & 352 & 141.32 & 0.10 & 0.02 & 384.67 & 9.26 \\ 
		4231 & 54.50 & 0.10 & 0.02 & 340.11 & 5.50 & 541 & 213.11 & 0.10 & 0.02 & 549.23 & 10.00 \\ 
		
		352 & 151.99 & 0.10 & 0.02 & 419.96 & 8.90 & 352 & 151.99 & 0.10 & 0.02 & 419.96 & 8.90 \\ 
		352 & 239.83 & 0.09 & 0.02 & 470.13 & 18.99 & 541 & 136.05 & 0.11 & 0.03 & 229.82 & 7.74 \\ 
		
		\hline
	\end{tabular}
	\caption{ The KPI table per formation }\label{VS_formation_KPI}
\end{table}


%%% There is no need for adding the file termination, as long as you indicate where the file is saved. In the examples below the files (logo1.eps and logos.eps) are in the Frontiers LaTeX folder
%%% If using *.tif files convert them to .jpg or .png
%%%  NB logo1.eps is required in the path in order to correctly compile front page header %%%
\begin{table}[ht]
\centering
\begin{tabular}{lr}
  \hline
Features & BIC \\ 
  \hline
\textbf{Defense\_433\_minute} & \textbf{38860.51} \\ 
  Defense\_433\_period & 51070.09 \\ 
  Defense\_433\_Gender & 51346.81 \\ 
  Defense\_433\_number\_of\_goals\_before & 47000.39 \\ 
  Defense\_433\_Goal\_diff & 45301.67 \\ 
  Defense\_433\_time\_period & 40078.87 \\ 
  Defense\_433\_Full\_Home\_away & 49471.85 \\ 
  Defense\_433\_minute\_period & 46841.48 \\ 
  Defense\_433\_minute\_Gender & 44369.10 \\ 
  Defense\_433\_minute\_number\_of\_goals\_before & 42707.04 \\ 
  Defense\_433\_minute\_Goal\_diff & 39047.43 \\ 
  Defense\_433\_minute\_time\_period & 45082.79 \\ 
  Defense\_433\_minute\_Full\_Home\_away & 42491.12 \\ 
  Defense\_433\_period\_number\_of\_goals\_before & 52781.08 \\ 
  Defense\_433\_period\_Goal\_diff & 50413.81 \\ 
  Defense\_433\_period\_time\_period & 46777.85 \\ 
  Defense\_433\_period\_Full\_Home\_away & 54615.47 \\ 
  Defense\_433\_number\_of\_goals\_before\_Goal\_diff & 47370.01 \\ 
  Defense\_433\_number\_of\_goals\_before\_time\_period & 43453.81 \\ 
  Defense\_433\_number\_of\_goals\_before\_Full\_Home\_away & 50538.37 \\ 
  Defense\_433\_Goal\_diff\_time\_period & 40109.05 \\ 
  Defense\_433\_Goal\_diff\_Full\_Home\_away & 48719.07 \\ 
  Defense\_433\_time\_period\_Full\_Home\_away & 43670.69 \\ 
  Defense\_433\_minute\_period\_number\_of\_goals\_before & 50749.38 \\ 
  Defense\_433\_minute\_period\_Goal\_diff & 47104.87 \\ 
  Defense\_433\_minute\_period\_time\_period & 53071.44 \\ 
  Defense\_433\_minute\_period\_Full\_Home\_away & 50499.36 \\ 
  Defense\_433\_minute\_number\_of\_goals\_before\_Goal\_diff & 44433.13 \\ 
  Defense\_433\_minute\_number\_of\_goals\_before\_time\_period & 49683.78 \\ 
  Defense\_433\_minute\_number\_of\_goals\_before\_Full\_Home\_away & 46631.99 \\ 
  \hline
\end{tabular}
\caption{ Results for the 4-3-3 formation. Model selection with the BIC. }\label{table_model_selection}
\end{table}
\begin{table}[ht]
\centering
\begin{tabular}{lr}
  \hline
Features & BIC \\ 
  \hline
  Defense\_433\_minute\_Goal\_diff\_time\_period & 45895.78 \\ 
  Defense\_433\_minute\_Goal\_diff\_Full\_Home\_away & 43514.21 \\ 
  Defense\_433\_minute\_time\_period\_Full\_Home\_away & 48899.10 \\ 
  Defense\_433\_period\_number\_of\_goals\_before\_Goal\_diff & 53259.54 \\ 
  Defense\_433\_period\_number\_of\_goals\_before\_time\_period & 50665.55 \\ 
  Defense\_433\_period\_number\_of\_goals\_before\_Full\_Home\_away & 56357.67 \\ 
  Defense\_433\_period\_Goal\_diff\_time\_period & 46988.24 \\ 
  Defense\_433\_period\_Goal\_diff\_Full\_Home\_away & 53990.71 \\ 
  Defense\_433\_period\_time\_period\_Full\_Home\_away & 50417.98 \\ 
  Defense\_433\_number\_of\_goals\_before\_Goal\_diff\_time\_period & 44979.95 \\ 
  Defense\_433\_number\_of\_goals\_before\_Goal\_diff\_Full\_Home\_away & 51877.18 \\ 
  Defense\_433\_number\_of\_goals\_before\_time\_period\_Full\_Home\_away & 47331.98 \\ 
  Defense\_433\_Goal\_diff\_time\_period\_Full\_Home\_away & 44327.19 \\ 
  Defense\_433\_minute\_period\_number\_of\_goals\_before\_Goal\_diff & 52539.38 \\ 
  Defense\_433\_minute\_period\_number\_of\_goals\_before\_time\_period & 57725.81 \\ 
  Defense\_433\_minute\_period\_number\_of\_goals\_before\_Full\_Home\_away & 54705.71 \\ 
  Defense\_433\_minute\_period\_Goal\_diff\_time\_period & 53955.26 \\ 
  Defense\_433\_minute\_period\_Goal\_diff\_Full\_Home\_away & 51641.42 \\ 
  Defense\_433\_minute\_period\_time\_period\_Full\_Home\_away & 56915.76 \\ 
  Defense\_433\_minute\_number\_of\_goals\_before\_Goal\_diff\_time\_period & 52032.18 \\ 
  Defense\_433\_minute\_number\_of\_goals\_before\_Goal\_diff\_Full\_Home\_away & 50039.04 \\ 
  Defense\_433\_minute\_number\_of\_goals\_before\_time\_period\_Full\_Home\_away & 53919.23 \\ 
  Defense\_433\_minute\_Goal\_diff\_time\_period\_Full\_Home\_away & 50890.37 \\ 
  Defense\_433\_period\_number\_of\_goals\_before\_Goal\_diff\_time\_period & 52464.95 \\ 
  Defense\_433\_period\_number\_of\_goals\_before\_Goal\_diff\_Full\_Home\_away & 57833.46 \\ 
  Defense\_433\_period\_number\_of\_goals\_before\_time\_period\_Full\_Home\_away & 54628.74 \\ 
  Defense\_433\_period\_Goal\_diff\_time\_period\_Full\_Home\_away & 51527.82 \\ 
  Defense\_433\_number\_of\_goals\_before\_Goal\_diff\_time\_period\_Full\_Home\_away & 50448.59 \\ 
  Defense\_433\_minute\_period\_number\_of\_goals\_before\_Goal\_diff\_time\_period & 60137.76 \\ 
  Defense\_433\_minute\_period\_number\_of\_goals\_before\_Goal\_diff\_Full\_Home\_away & 58193.19 \\ 
  Defense\_433\_minute\_period\_number\_of\_goals\_before\_time\_period\_Full\_Home\_away & 61993.56 \\ 
  Defense\_433\_minute\_period\_Goal\_diff\_time\_period\_Full\_Home\_away & 59017.70 \\ 
  Defense\_433\_minute\_number\_of\_goals\_before\_Goal\_diff\_time\_period\_Full\_Home\_away & 57929.29 \\ 
  Defense\_433\_period\_number\_of\_goals\_before\_Goal\_diff\_time\_period\_Full\_Home\_away & 58131.81 \\ 
  Defense\_433\_minute\_period\_number\_of\_goals\_before\_Goal\_diff\_time\_period\_Full\_Home\_away & 66083.53 \\ 
   \hline
\end{tabular}
\caption{ Results for the 4-3-3 formation. Model selection with the BIC. }\label{table_model_selection2}
\end{table}


%%% If you are submitting a figure with subfigures please combine these into one image file with part labels integrated.
%%% If you don't add the figures in the LaTeX files, please upload them when submitting the article.
%%% Frontiers will add the figures at the end of the provisional pdf automatically
%%% The use of LaTeX coding to draw Diagrams/Figures/Structures should be avoided. They should be external callouts including graphics.


%\bibliographystyle{frontiersinSCNS_ENG_HUMS} %  for Science, Engineering and Humanities and Social Sciences articles, for Humanities and Social Sciences articles please include page numbers in the in-text citations
%\bibliographystyle{frontiersinHLTH&FPHY} % for Health and Physics articles
%\bibliography{test}
